# Supplementary material for: Development of a UPLC-MS/MS Method for Tracking Polymyxin B Dynamics in Soil Inoculated with Paenibacillus polymyxa
Source: Biomolecules. 2025 Dec 4;15(12):1694. doi: 10.3390/biom15121694 (PMC12730311; doi:10.3390/biom15121694)
Supplement: Supplementary file 1 [file biomolecules-15-01694-s001.zip]

Archive with 1 entries (1 files):
- biomolecules-3987745-supplementary.pdf
